# Supplementary material for: A Secure Region-Based Geographic Routing Protocol (SRBGR) for Wireless Sensor Networks
Source: PLoS One. 2017 Jan 25;12(1):e0170273. doi: 10.1371/journal.pone.0170273 (PMC5266307; doi:10.1371/journal.pone.0170273)
Supplement: S1 PlotData — (ZIP) [file pone.0170273.s001.zip]

Archive with 37 entries (36 files):
- plotdata/
- plotdata/attackerselectionOextension.plt
- plotdata/attackerselectionOextension01.plt
- plotdata/attackerselectionWAextension.plt
- plotdata/attackerselectionWAextension01.plt
- plotdata/delayendext.plt
- plotdata/delayext.eps
- plotdata/delayext.txt
- plotdata/deliveryratioExtl.plt
- plotdata/overheadext.eps
- plotdata/overheadext.txt
- plotdata/overheadsext.plt
- plotdata/packetdeliveryext.txt
- plotdata/pdrextwith01.eps
- plotdata/pdrextwithout01.eps
- plotdata/pdroriginal.eps
- plotdata/posswithaext01.eps
- plotdata/posswoaext01.eps
- plotdata/posswoctsext.txt
- plotdata/posswoctsext01.txt
- plotdata/posswthctsext.txt
- plotdata/posswthctsext01.txt
- plotdata/sybilIncrementA1.plt
- plotdata/SybilIncrementA1.txt
- plotdata/sybilIncrementA2.plt
- plotdata/SybilIncrementA2.txt
- plotdata/sybiltrafA1.eps
- plotdata/sybiltrafA2.eps
- plotdata/sybiltrafficA1.plt
- plotdata/sybiltrafficA1.txt
- plotdata/sybiltrafficA2.plt
- plotdata/sybiltrafficA2.txt
- plotdata/withattackpdr_ext0.txt
- plotdata/withattackpdr_ext01.txt
- plotdata/withoutattackpdr_ext.txt
- plotdata/withoutattackpdr_ext0.txt
- plotdata/withoutattackpdr_ext01.txt
