# Supplementary material for: A Secure Region-Based Geographic Routing Protocol (SRBGR) for Wireless Sensor Networks
Source: PLoS One. 2017 Jan 25;12(1):e0170273. doi: 10.1371/journal.pone.0170273 (PMC5266307; doi:10.1371/journal.pone.0170273)
Supplement: S1 PlotData — (ZIP) [file pone.0170273.s001.zip › plotdata/attackerselectionWAextension.plt]

# output is set
#set terminal png
#set output 'pdr.png'
#set our range
set yrange[0:100]

set terminal postscript color enhanced
set output 'posswithaext.eps'
#Place the title and the axis caption
set title 'Possibility of Attacker Selection'
set xlabel ' Possibility of Selecting Attackers as Relay Node with CTS Rushing '
set ylabel 'Possibility of Attacker Selection(%)'
 

 
#set tics on the graph
#set ytics (1.000000,10.000000,50,100.000000) nomirror

#set the keys in the bottom
set  key center top outside horizontal

#plot 
set style fill solid border
set style data histogram
set style histogram clustered
plot for [COL=2:8] 'posswthctsext.txt' using COL:xticlabels(1)  title columnheader
