# Supplementary material for: A Secure Region-Based Geographic Routing Protocol (SRBGR) for Wireless Sensor Networks
Source: PLoS One. 2017 Jan 25;12(1):e0170273. doi: 10.1371/journal.pone.0170273 (PMC5266307; doi:10.1371/journal.pone.0170273)
Supplement: S1 PlotData — (ZIP) [file pone.0170273.s001.zip › plotdata/delayendext.plt]

set yrange [0:3000]
set xrange [0:12]
set ytics 200
set xtics 1
set terminal postscript color enhanced
set output 'delayext.eps'

set linetype 1 lw 5 lc rgb "blue" pointtype 6
set linetype 2 lw 5 lc rgb "red" pointtype 1
set linetype 3 lw 5 lc rgb "sea-green" pointtype 8
set linetype 4 lw 5 lc rgb "black" pointtype 11

set  key center top outside horizontal
set ylabel 'End to End dealy (ms)'
set xlabel 'Traffic packet/sec per CBR flow'

plot "delayext.txt" using 2 title "IGF" with linespoints,\
     "delayext.txt" using 3 title "SIGF" with linespoints,\
     "delayext.txt" using 4 title "DWSIGF" with linespoints,\
     "delayext.txt" using 5 title "SRBGR" with linespoints

#Place the title and the axis caption


#set the keys in the bottom
#set key outside

replot
#"data.txt" using 1:2 title "graph1" with linespoints
