# Supplementary material for: A Secure Region-Based Geographic Routing Protocol (SRBGR) for Wireless Sensor Networks
Source: PLoS One. 2017 Jan 25;12(1):e0170273. doi: 10.1371/journal.pone.0170273 (PMC5266307; doi:10.1371/journal.pone.0170273)
Supplement: S1 PlotData — (ZIP) [file pone.0170273.s001.zip › plotdata/delayext.txt]

Traffic	IGF	SIGF	DWSIGF	SRBGR
1	220	168.875	221	243.376
2	488	340.499	351	436.032
3	502	690.466	500	644.0871
4	670	651.018	620	820.0391
5	800	806.694	750	1057.4577
6	890	935.899	850	1481.498
7	1200	1111.1	850	1577.157
8	1200	1023.489	1000	1897.422
9	1500	1476.07	1250	1836.636
10	1550	1545.1	1480	2080.959
11	1700	1662.71	1672	2225.382
12	1900	1667.89	1881	2338.835
