# Supplementary material for: A Secure Region-Based Geographic Routing Protocol (SRBGR) for Wireless Sensor Networks
Source: PLoS One. 2017 Jan 25;12(1):e0170273. doi: 10.1371/journal.pone.0170273 (PMC5266307; doi:10.1371/journal.pone.0170273)
Supplement: S1 PlotData — (ZIP) [file pone.0170273.s001.zip › plotdata/overheadext.txt]

Traffic	IGF	SIGF	DWSIGF	Ex-BCWGF
1	2780	2623.6	2992	4541.12
2	2780	4197	2992	4478.7
3	2780	4506.9	2992	4701.7
4	2780	4292.8	2992	4806.7
5	2780	4358.2	3250	4925.3
6	2780	4137.9	2998	4707.3
7	2780	3761.7	2998	4263.8
8	2780	4618.2	2998	4972.2
9	2780	4529.4	3500	4932.8
10	2780	4410.2	2998	4789.5
11	2780	4146.1	2998	4609.4
12	2780	4015.2	3002	4189.9
