# Supplementary material for: A Secure Region-Based Geographic Routing Protocol (SRBGR) for Wireless Sensor Networks
Source: PLoS One. 2017 Jan 25;12(1):e0170273. doi: 10.1371/journal.pone.0170273 (PMC5266307; doi:10.1371/journal.pone.0170273)
Supplement: S1 PlotData — (ZIP) [file pone.0170273.s001.zip › plotdata/packetdeliveryext.txt]

Traffic	IGF	SIGF	DWSIGF	Ex-SRBGP
1	100	97.5929	98.9	100
2	100	96.7664	97.9	100
3	100	96.6909	96.8	99.99251613
4	100	96.447	96.8	99.86011
5	100	96.4912	96.8	99.78898
6	100	96.1283	95.5	99.45407
7	100	96.2778	95.2	98.91927
8	100	96.2123	95.6	98.21155
9	100	94.9662	95.5	97.32589
10	99.8	93.403	95.2	96.36007
11	99.225	93.5231	94.5	95.26323
12	99	93.1456	94.8	94.11653
