# Supplementary material for: A Secure Region-Based Geographic Routing Protocol (SRBGR) for Wireless Sensor Networks
Source: PLoS One. 2017 Jan 25;12(1):e0170273. doi: 10.1371/journal.pone.0170273 (PMC5266307; doi:10.1371/journal.pone.0170273)
Supplement: S1 PlotData — (ZIP) [file pone.0170273.s001.zip › plotdata/posswoctsext.txt]

Protocols	A1	A2	A3	A4	A1A2A3A4
IGF	100	0	0	100	100
SIGF-P	100	0	0	100	100
SIGF-R	20	35	24	15	62
DWSIGF-P	18	0	0	24	100
DWSIGF-R	20	30	12	16	58
SRBGR-P	0	5	5	0	0
SRBGR-R	5	24	0	0	8
