# Supplementary material for: A Secure Region-Based Geographic Routing Protocol (SRBGR) for Wireless Sensor Networks
Source: PLoS One. 2017 Jan 25;12(1):e0170273. doi: 10.1371/journal.pone.0170273 (PMC5266307; doi:10.1371/journal.pone.0170273)
Supplement: S1 PlotData — (ZIP) [file pone.0170273.s001.zip › plotdata/posswoctsext01.txt]

Data	IGF	SIGF-Priority	SIGF-Random	DWSIGF-Priority	DWSIGF-Random	SRBGR-Priority	SRBGR-Random
A1	100	0	20	18	20	0	5
A2	0	0	35	0	30	5	24
A3	0	0	24	0	12	5	0
A4	100	100	15	24	16	0	0
A1A2A3A4	100	100	62	100	58	0	8
