# Supplementary material for: A Secure Region-Based Geographic Routing Protocol (SRBGR) for Wireless Sensor Networks
Source: PLoS One. 2017 Jan 25;12(1):e0170273. doi: 10.1371/journal.pone.0170273 (PMC5266307; doi:10.1371/journal.pone.0170273)
Supplement: S1 PlotData — (ZIP) [file pone.0170273.s001.zip › plotdata/posswthctsext.txt]

Protocols	A1	A2	A3	A4	A1A2A3A4
IGF	100	100	100	100	100
SIGF-P	100	0	0	100	100
SIGF-R	92	50	50	46	90
DWSIGF-P	33	0	0	92	100
DWSIGF-R	80	40	40	40	90
SRBGR-P	0	25	16	13	41
SRBGR-R	0	10	26	0	40
