# Supplementary material for: A Secure Region-Based Geographic Routing Protocol (SRBGR) for Wireless Sensor Networks
Source: PLoS One. 2017 Jan 25;12(1):e0170273. doi: 10.1371/journal.pone.0170273 (PMC5266307; doi:10.1371/journal.pone.0170273)
Supplement: S1 PlotData — (ZIP) [file pone.0170273.s001.zip › plotdata/SybilIncrementA1.txt]

Traffic	SIGF Priorty	SIGF Random	DWSIGF-priority	DWSIGF-random	SRBGR Priority	SRBGR Random
1	0	25	0	25	96.04523	64.509
2	0	22.5	0	23	96.004343	70
3	0	22	0	23	95.892	69.4831
4	0	19	0	20	95.4021	59
5	0	17	0	20	82.1124	55
6	0	7	0	8	80	50
7	0	4.5	0	5	81.563	50
8	0	4.5	0	5	81.56	49.942956
9	0	4.5	0	5	80.56	49.4535
10	0	4.5	0	5	79.551	49.2342
