# Supplementary material for: A Secure Region-Based Geographic Routing Protocol (SRBGR) for Wireless Sensor Networks
Source: PLoS One. 2017 Jan 25;12(1):e0170273. doi: 10.1371/journal.pone.0170273 (PMC5266307; doi:10.1371/journal.pone.0170273)
Supplement: S1 PlotData — (ZIP) [file pone.0170273.s001.zip › plotdata/sybilIncrementA2.plt]

set yrange [0:100]
set xrange [0:10]
set ytics 10
set xtics 1

set terminal postscript color enhanced solid
set grid ytics lc rgb "#bbbbbb" lw 2 lt 0
set output 'SybilncrementA2.eps'
set linetype 1 lw 2 lc rgb "blue" pointtype 6
set linetype 2 lw 2 lc rgb "red" pointtype 1
set linetype 3 lw 2 lc rgb "sea-green" pointtype 8
set linetype 4 lw 2 lc rgb "black" pointtype 11
set linetype 5 lw 2 lc rgb "dark-red" pointtype 5
set linetype 6 lw 2 lc rgb "orange" pointtype 2

set  key center top outside horizontal

plot "SybilIncA2.txt" using 2 title "SIGF-Priority" with linespoints,\
     "SybilIncA2.txt" using 3 title "SIGF-Random" with linespoints,\
     "SybilIncA2.txt" using 4 title "DWSIGF-Priority" with linespoints,\
     "SybilIncA2.txt" using 5 title "DWSIGF-Random" with linespoints,\
     "SybilIncA2.txt" using 6 title "SRBGR-Priority" with linespoints,\
     "SybilIncA2.txt" using 7 title "SRBGR-Random" with linespoints

#set terminal postscript color enhanced
#set style line 1 lt 1 lw 3 pt 3 linecolor rgb "red"


#Place the title and the axis caption
set ylabel 'Packet Delivery Ratio (%)'
set xlabel 'Number of Sybil Nodes'


#set the keys in the bottom
#set key outside
#set  key center top outside horizontal
replot
#"data.txt" using 1:2 title "graph1" with linespoints
