# Supplementary material for: A Secure Region-Based Geographic Routing Protocol (SRBGR) for Wireless Sensor Networks
Source: PLoS One. 2017 Jan 25;12(1):e0170273. doi: 10.1371/journal.pone.0170273 (PMC5266307; doi:10.1371/journal.pone.0170273)
Supplement: S1 PlotData — (ZIP) [file pone.0170273.s001.zip › plotdata/SybilIncrementA2.txt]

Traffic	SIGF Priority	SIGF Random	DWSIGF Priority	DWSIGF Random	SRBGR Priority	SRBGR Random
1	98	28	29	29	70	40
2	98	31	32	37	69.5	40
3	98	24	25	25	65	39
4	98	14.5	15.5	10	64.5	35
5	98	14.3	15.3	11	60	33
6	98	14.2	15.2	12	60	25
7	98	13.1	15.1	12	55	15.9
8	98	14	15	13	49	15.9
9	98	14.9	14.9	13	49	15.9
10	98	14.5	14.5	12	49	15
