# Supplementary material for: A Secure Region-Based Geographic Routing Protocol (SRBGR) for Wireless Sensor Networks
Source: PLoS One. 2017 Jan 25;12(1):e0170273. doi: 10.1371/journal.pone.0170273 (PMC5266307; doi:10.1371/journal.pone.0170273)
Supplement: S1 PlotData — (ZIP) [file pone.0170273.s001.zip › plotdata/sybiltrafficA1.txt]

Traffic	SIGF-Priority	SIGF-Random	DWSIGF-Priority	DWSIGF-Random	SBGR-Priority	SRBGR-Random
1	0	78.258	0	68.34	94.6531	78.2562
2	0	49.52	0	55.124	94.7932	75.9326
3	0	25.904	0	50.56	93.9208	65.5225
4	0	14.325	0	50.412	91.1887	63.8458
5	0	19.345	0	15.63	72.6328	55.6033
6	0	8.451	0	12.891	71.8294	53.0914
7	0	14.234	0	15.42	53.8567	69.9474
8	0	0	0	10.89	52.2411	52.5558
9	0	0	0	10.7	42.6931	42.7965
10	0	0	0	10.46	40.707	51.4445
11	0	0	0	9.79	25.1518	57.1087
12	0	0	0	0	24.9554	33.5481
