# Supplementary material for: A Secure Region-Based Geographic Routing Protocol (SRBGR) for Wireless Sensor Networks
Source: PLoS One. 2017 Jan 25;12(1):e0170273. doi: 10.1371/journal.pone.0170273 (PMC5266307; doi:10.1371/journal.pone.0170273)
Supplement: S1 PlotData — (ZIP) [file pone.0170273.s001.zip › plotdata/sybiltrafficA2.txt]

Traffic	SIGF-random	SIGF-priority	DWSIGF-random	DWSIGF-priority	SBGR-Priority	SRBGR-Random
1	62	98	62	79	99.7333	99.4234
2	28	97.1	46	28	99.5333	98.0658
3	20	97.233	20	20	96.2082	95.8351
4	15	97.5	32	15	95.7269	85.4535
5	12	96.3	10	8	84.9214	83.5203
6	11	96.712	10	28	94.2321	91.8416
7	11	96.8001	24	18	83.5397	77.4518
8	25	95.229	5	8	73.9164	72.2717
9	5	95.7	0	7	71.4721	71.827
10	0	94	0	12	68.8554	69.4111
11	0	93	0	8	69.4778	69.3867
12	5	92	0	11	66.2797	68.6381
