# Supplementary material for: A Secure Region-Based Geographic Routing Protocol (SRBGR) for Wireless Sensor Networks
Source: PLoS One. 2017 Jan 25;12(1):e0170273. doi: 10.1371/journal.pone.0170273 (PMC5266307; doi:10.1371/journal.pone.0170273)
Supplement: S1 PlotData — (ZIP) [file pone.0170273.s001.zip › plotdata/withattackpdr_ext0.txt]

Data	IGF	SIGF-Priority	SIGF-Random	DWSIGF-Priority	DWSIGF-Random	SRBGR-Priority	SRBGR-Random
A1	0	0	8	67	20	90	89
A2	0	98	50	96	60	70	80
A3	0	94	50	92	60	84	74
A4	0	0	54	8	60	87	90
A1A2A3A4	0	0	9	0	9	69	58
