# Supplementary material for: A Secure Region-Based Geographic Routing Protocol (SRBGR) for Wireless Sensor Networks
Source: PLoS One. 2017 Jan 25;12(1):e0170273. doi: 10.1371/journal.pone.0170273 (PMC5266307; doi:10.1371/journal.pone.0170273)
Supplement: S1 PlotData — (ZIP) [file pone.0170273.s001.zip › plotdata/withoutattackpdr_ext.txt]

Data	IGF	SIGF-priority	SIGF-random	DWSIGF-priority	DWSIGF-random	SRBGR-priority	SRBGR-random
A1	0	0	75	79	77	96.085905	89.1646
A2	100	98	60	96	65	89.10832381	69
A3	100	99	70	97	86	83.66535714	90.729645
A4	0	0	79	70	80	90.083575	90.5918
A1A2A3A4	0	0	35	0	40	99	89
