# Supplementary material for: A Secure Region-Based Geographic Routing Protocol (SRBGR) for Wireless Sensor Networks
Source: PLoS One. 2017 Jan 25;12(1):e0170273. doi: 10.1371/journal.pone.0170273 (PMC5266307; doi:10.1371/journal.pone.0170273)
Supplement: S1 PlotData — (ZIP) [file pone.0170273.s001.zip › plotdata/withoutattackpdr_ext0.txt]

Protocols	A1	A2	A3	A4	A1A2A3A4
IGF	0	100	100	0	0
SIGF-P	0	98	99	0	0
SIGF-R	75	60	70	79	35
DWSIGF-P	79	96	97	70	0
DWSIGF-R	77	65	86	80	40
SRBGR-P	96.085905	89.10832381	83.66535714	90.083575	99
SRBGR-R	89.1646	69	90.5918	90.5918	89
